# Supplementary material for: Marine subsidies produce cactus forests on desert islands
Source: Sci Rep. 2022 Oct 12;12:17110. doi: 10.1038/s41598-022-21133-3 (PMC9556768; doi:10.1038/s41598-022-21133-3)
Supplement: Supplementary file 1 — Supplementary Information 1. [file 41598_2022_21133_MOESM1_ESM.csv]

Region	Bird island (y/n)	Sample type	Sample name	_15N ä(ATM)	N%(weight)
Baja California	No	Cactus	BAHêA CONONCEPCION_Cactus_01	6.1	0.292
Baja California	No	Cactus	BAHêA CONONCEPCION_Cactus_02	7.8	1.201
Baja California	No	Cactus	BAHêA CONONCEPCION_Cactus_03	5.6	1.398
Baja California	No	Cactus	BAHêA CONONCEPCION_Cactus_04	7.4	0.895
Baja California	No	Cactus	BAHêA CONONCEPCION_Cactus_05	8.4	1.335
Baja California	No	Cactus	BAHêA CONONCEPCION_Cactus_06	8.9	3.069
Baja California	No	Cactus	BAHêA CONONCEPCION_Cactus_07	8.2	0.976
Baja California	No	Cactus	BAHêA CONONCEPCION_Cactus_08	7.0	0.676
Baja California	No	Cactus	BAHêA CONONCEPCION_Cactus_09	8.0	1.327
Baja California	No	Cactus	BAHêA CONONCEPCION_Cactus_10	4.9	1.204
Baja California	No	Cactus	BAHIA SAN LUIS GONZAGA_Cactus_01	5.1	2.100
Baja California	No	Cactus	BAHIA SAN LUIS GONZAGA_Cactus_02	8.3	4.440
Baja California	No	Cactus	BAHIA SAN LUIS GONZAGA_Cactus_03	8.2	3.714
Baja California	No	Cactus	BAHIA SAN LUIS GONZAGA_Cactus_04	5.6	3.468
Baja California	No	Cactus	BAHIA SAN LUIS GONZAGA_Cactus_05	6.2	4.288
Baja California	No	Cactus	BAHIA SAN LUIS GONZAGA_Cactus_06	5.9	4.271
Baja California	No	Cactus	BAHIA SAN LUIS GONZAGA_Cactus_07	5.6	2.225
Baja California	No	Cactus	BAHIA SAN LUIS GONZAGA_Cactus_08	6.2	3.441
Baja California	No	Cactus	BAHIA SAN LUIS GONZAGA_Cactus_09	4.1	3.334
Baja California	No	Cactus	BAHIA SAN LUIS GONZAGA_Cactus_10	8.0	1.968
Baja California	No	Cactus	ISTHMUS OF LA PAZ_Cactus_01	6.6	1.303
Baja California	No	Cactus	ISTHMUS OF LA PAZ_Cactus_02	6.8	1.960
Baja California	No	Cactus	ISTHMUS OF LA PAZ_Cactus_03	6.2	4.540
Baja California	No	Cactus	ISTHMUS OF LA PAZ_Cactus_04	7.4	1.432
Baja California	No	Cactus	ISTHMUS OF LA PAZ_Cactus_05	7.3	1.842
Baja California	No	Cactus	ISTHMUS OF LA PAZ_Cactus_06	8.6	1.337
Baja California	No	Cactus	ISTHMUS OF LA PAZ_Cactus_07	8.2	1.790
Baja California	No	Cactus	ISTHMUS OF LA PAZ_Cactus_08	7.2	2.380
Baja California	No	Cactus	ISTHMUS OF LA PAZ_Cactus_09	8.1	1.951
Baja California	No	Cactus	ISTHMUS OF LA PAZ_Cactus_10	8.3	1.951
Baja California	No	Cactus	LA VENTANA_Cactus_01	10.4	2.515
Baja California	No	Cactus	LA VENTANA_Cactus_02	13.1	3.089
Baja California	No	Cactus	LA VENTANA_Cactus_03	16.2	3.441
Baja California	No	Cactus	LA VENTANA_Cactus_04	15.1	1.289
Baja California	No	Cactus	LA VENTANA_Cactus_05	14.5	2.226
Baja California	No	Cactus	LA VENTANA_Cactus_06	14.9	3.247
Baja California	No	Cactus	LA VENTANA_Cactus_07	15.1	2.516
Baja California	No	Cactus	LA VENTANA_Cactus_08	17.3	1.565
Baja California	No	Cactus	LA VENTANA_Cactus_09	13.2	1.849
Baja California	No	Cactus	LA VENTANA_Cactus_10	12.7	1.894
Baja California	No	Cactus	MAGDALENA PLAIN_Cactus_01	7.3	1.206
Baja California	No	Cactus	MAGDALENA PLAIN_Cactus_02	9.1	1.853
Baja California	No	Cactus	MAGDALENA PLAIN_Cactus_03	9.4	1.740
Baja California	No	Cactus	MAGDALENA PLAIN_Cactus_04	7.9	1.576
Baja California	No	Cactus	MAGDALENA PLAIN_Cactus_05	12.5	0.901
Baja California	No	Cactus	MAGDALENA PLAIN_Cactus_06	10.8	2.662
Baja California	No	Cactus	MAGDALENA PLAIN_Cactus_07	9.7	1.968
Baja California	No	Cactus	MAGDALENA PLAIN_Cactus_08	14.7	1.537
Baja California	No	Cactus	MAGDALENA PLAIN_Cactus_09	12.3	1.470
Baja California	No	Cactus	MAGDALENA PLAIN_Cactus_10	9.1	1.374
Baja California	No	Cactus	SAN FELIPE_Cactus_01	4.7	2.685
Baja California	No	Cactus	SAN FELIPE_Cactus_02	6.9	1.746
Baja California	No	Cactus	SAN FELIPE_Cactus_03	4.4	2.394
Baja California	No	Cactus	SAN FELIPE_Cactus_04	4.9	3.071
Baja California	No	Cactus	SAN FELIPE_Cactus_05	3.9	2.660
Baja California	No	Cactus	SAN FELIPE_Cactus_06	5.6	2.234
Baja California	No	Cactus	SAN FELIPE_Cactus_07	8.5	2.682
Baja California	No	Cactus	SAN FELIPE_Cactus_08	3.1	2.567
Baja California	No	Cactus	SAN FELIPE_Cactus_09	6.8
Baja California	No	Cactus	SAN FELIPE_Cactus_10	3.6	1.958
Baja California	No	Cactus	SAN JAVIER_Cactus_01	6.3	1.698
Baja California	No	Cactus	SAN JAVIER_Cactus_02	4.0	1.679
Baja California	No	Cactus	SAN JAVIER_Cactus_03	5.7	1.053
Baja California	No	Cactus	SAN JAVIER_Cactus_04	5.4	1.357
Baja California	No	Cactus	SAN JAVIER_Cactus_05	3.9	2.437
Baja California	No	Cactus	SAN JAVIER_Cactus_06	5.2	1.555
Baja California	No	Cactus	SAN JAVIER_Cactus_07	7.3	1.135
Baja California	No	Cactus	SAN JAVIER_Cactus_08	4.1	1.674
Baja California	No	Cactus	SAN JAVIER_Cactus_09	5.3	1.928
Baja California	No	Cactus	SAN JAVIER_Cactus_10	2.5	1.188
Baja California	No	Cactus	SIERRA DE SANTA CLARA_Cactus_01	6.1	1.597
Baja California	No	Cactus	SIERRA DE SANTA CLARA_Cactus_02	8.9	2.336
Baja California	No	Cactus	SIERRA DE SANTA CLARA_Cactus_03	8.6	1.457
Baja California	No	Cactus	SIERRA DE SANTA CLARA_Cactus_04	7.9	2.739
Baja California	No	Cactus	SIERRA DE SANTA CLARA_Cactus_05	10.0	1.766
Baja California	No	Cactus	SIERRA DE SANTA CLARA_Cactus_06	7.7	1.313
Baja California	No	Cactus	SIERRA DE SANTA CLARA_Cactus_07	11.6	1.861
Baja California	No	Cactus	SIERRA DE SANTA CLARA_Cactus_08	9.1	1.724
Baja California	No	Cactus	SIERRA DE SANTA CLARA_Cactus_09	9.1	1.484
Baja California	No	Cactus	SIERRA DE SANTA CLARA_Cactus_10	8.8	1.660
Baja California	No	Cactus	VALLE DE LOS CIRIOS_Cactus_01	6.3	3.015
Baja California	No	Cactus	VALLE DE LOS CIRIOS_Cactus_02	4.1	4.166
Baja California	No	Cactus	VALLE DE LOS CIRIOS_Cactus_03	4.9	3.535
Baja California	No	Cactus	VALLE DE LOS CIRIOS_Cactus_04	4.5	2.956
Baja California	No	Cactus	VALLE DE LOS CIRIOS_Cactus_05	7.3	1.850
Baja California	No	Cactus	VALLE DE LOS CIRIOS_Cactus_06	9.8	1.727
Baja California	No	Cactus	VALLE DE LOS CIRIOS_Cactus_07	4.3	1.875
Baja California	No	Cactus	VALLE DE LOS CIRIOS_Cactus_08	5.3	2.565
Baja California	No	Cactus	VALLE DE LOS CIRIOS_Cactus_09	5.5	3.243
Baja California	No	Cactus	VALLE DE LOS CIRIOS_Cactus_10	5.0	3.453
Baja California	No	Cactus	VIZCAINO_Cactus_01	13.3	1.710
Baja California	No	Cactus	VIZCAINO_Cactus_02	11.7	2.378
Baja California	No	Cactus	VIZCAINO_Cactus_03	11.1	1.468
Baja California	No	Cactus	VIZCAINO_Cactus_04	12.2	1.936
Baja California	No	Cactus	VIZCAINO_Cactus_05	11.2	1.433
Baja California	No	Cactus	VIZCAINO_Cactus_06	9.9	1.391
Baja California	No	Cactus	VIZCAINO_Cactus_07	10.3	2.081
Baja California	No	Cactus	VIZCAINO_Cactus_08	11.4	1.915
Baja California	No	Cactus	VIZCAINO_Cactus_09	12.1	1.277
Baja California	No	Cactus	VIZCAINO_Cactus_10	10.3	1.213
Baja California	No	Cactus	VOLCAN TRES VIRGENES_Cactus_01	6.8	2.338
Baja California	No	Cactus	VOLCAN TRES VIRGENES_Cactus_02	10.2	1.365
Baja California	No	Cactus	VOLCAN TRES VIRGENES_Cactus_03	6.8	2.725
Baja California	No	Cactus	VOLCAN TRES VIRGENES_Cactus_04	7.6	1.516
Baja California	No	Cactus	VOLCAN TRES VIRGENES_Cactus_05	9.7	1.332
Baja California	No	Cactus	VOLCAN TRES VIRGENES_Cactus_06	6.0	1.333
Baja California	No	Cactus	VOLCAN TRES VIRGENES_Cactus_07	7.7	1.148
Baja California	No	Cactus	VOLCAN TRES VIRGENES_Cactus_08	9.4	1.364
Baja California	No	Cactus	VOLCAN TRES VIRGENES_Cactus_09	5.2	2.785
Baja California	No	Cactus	VOLCAN TRES VIRGENES_Cactus_10	9.3	1.841
Gulf of California Island	Yes	Cactus	ALCATRAZ_Cactus_01	28.2	1.548
Gulf of California Island	Yes	Cactus	ALCATRAZ_Cactus_02	25.7	3.124
Gulf of California Island	Yes	Cactus	ALCATRAZ_Cactus_03	25.9	1.692
Gulf of California Island	Yes	Cactus	ALCATRAZ_Cactus_04	29.7	2.460
Gulf of California Island	Yes	Cactus	ALCATRAZ_Cactus_05	27.0	1.388
Gulf of California Island	Yes	Cactus	ALCATRAZ_Cactus_06	27.4	2.865
Gulf of California Island	Yes	Cactus	ALCATRAZ_Cactus_07	28.9	1.738
Gulf of California Island	Yes	Cactus	ALCATRAZ_Cactus_08	31.4	1.314
Gulf of California Island	Yes	Cactus	ALCATRAZ_Cactus_09	27.0	0.970
Gulf of California Island	Yes	Cactus	ALCATRAZ_Cactus_10	27.9	2.850
Gulf of California Island	Yes	Cactus	CARDONOSA_Cactus_01	35.6	1.122
Gulf of California Island	Yes	Cactus	CARDONOSA_Cactus_02	33.6	0.928
Gulf of California Island	Yes	Cactus	CARDONOSA_Cactus_03	35.1	1.236
Gulf of California Island	Yes	Cactus	CARDONOSA_Cactus_04	32.8	0.663
Gulf of California Island	Yes	Cactus	CARDONOSA_Cactus_05	36.7	1.241
Gulf of California Island	Yes	Cactus	CARDONOSA_Cactus_06	32.9	1.141
Gulf of California Island	Yes	Cactus	CARDONOSA_Cactus_07	34.1	1.160
Gulf of California Island	Yes	Cactus	CARDONOSA_Cactus_08	36.2	0.894
Gulf of California Island	Yes	Cactus	CARDONOSA_Cactus_09	34.2	1.303
Gulf of California Island	Yes	Cactus	CARDONOSA_Cactus_10	37.5	1.384
Gulf of California Island	No	Cactus	CARMEN_Cactus_01	2.1	1.553
Gulf of California Island	No	Cactus	CARMEN_Cactus_02	3.8	1.896
Gulf of California Island	No	Cactus	CARMEN_Cactus_03	2.7	1.962
Gulf of California Island	No	Cactus	CARMEN_Cactus_04	0.4	1.889
Gulf of California Island	No	Cactus	CARMEN_Cactus_05	2.4	1.403
Gulf of California Island	No	Cactus	CARMEN_Cactus_06	7.4	1.956
Gulf of California Island	No	Cactus	CARMEN_Cactus_07	6.1	3.069
Gulf of California Island	No	Cactus	CARMEN_Cactus_08	8.4	1.702
Gulf of California Island	No	Cactus	CARMEN_Cactus_09	8.0	1.257
Gulf of California Island	No	Cactus	CARMEN_Cactus_10	4.9	0.938
Gulf of California Island	No	Cactus	CARMEN_Cactus_11	12.2	2.139
Gulf of California Island	No	Cactus	CARMEN_Cactus_12	11.2	2.093
Gulf of California Island	No	Cactus	CARMEN_Cactus_13	10.8	2.276
Gulf of California Island	No	Cactus	CARMEN_Cactus_14	10.1	2.065
Gulf of California Island	No	Cactus	CARMEN_Cactus_15	10.9	2.521
Gulf of California Island	No	Cactus	CATALINA-Cactus-01	8.6	3.770
Gulf of California Island	No	Cactus	CATALINA-Cactus-02	4.3	0.518
Gulf of California Island	No	Cactus	CATALINA-Cactus-03	6.5	4.286
Gulf of California Island	No	Cactus	CATALINA-Cactus-04	9.5	3.530
Gulf of California Island	No	Cactus	CATALINA-Cactus-05	7.5	2.557
Gulf of California Island	No	Cactus	CATALINA-Cactus-06	7.3	1.230
Gulf of California Island	No	Cactus	CATALINA-Cactus-07	7.1	2.000
Gulf of California Island	No	Cactus	CATALINA-Cactus-08	6.5	1.299
Gulf of California Island	No	Cactus	CATALINA-Cactus-09	7.1	0.761
Gulf of California Island	No	Cactus	CATALINA-Cactus-10	12.4	1.171
Gulf of California Island	No	Cactus	CERRALVO_Cactus_01	10.6	2.525
Gulf of California Island	No	Cactus	CERRALVO_Cactus_02	11.9	2.266
Gulf of California Island	No	Cactus	CERRALVO_Cactus_03	10.5	1.901
Gulf of California Island	No	Cactus	CERRALVO_Cactus_04	11.5	3.232
Gulf of California Island	No	Cactus	CERRALVO_Cactus_05	9.8	1.582
Gulf of California Island	No	Cactus	CERRALVO_Cactus_06	20.8	2.215
Gulf of California Island	No	Cactus	CERRALVO_Cactus_07	14.3	4.079
Gulf of California Island	No	Cactus	CERRALVO_Cactus_08	14.1	3.253
Gulf of California Island	No	Cactus	CERRALVO_Cactus_09	10.3	4.083
Gulf of California Island	No	Cactus	CERRALVO_Cactus_10	11.5	2.038
Gulf of California Island	Yes	Cactus	CHOLLUDO_Cactus_01	23.1	1.007
Gulf of California Island	Yes	Cactus	CHOLLUDO_Cactus_02	21.1	0.524
Gulf of California Island	Yes	Cactus	CHOLLUDO_Cactus_03	25.0	1.155
Gulf of California Island	Yes	Cactus	CHOLLUDO_Cactus_04	28.6	1.138
Gulf of California Island	Yes	Cactus	CHOLLUDO_Cactus_05	27.3	0.859
Gulf of California Island	Yes	Cactus	CHOLLUDO_Cactus_06	27.1	0.798
Gulf of California Island	Yes	Cactus	CHOLLUDO_Cactus_07	27.2	1.308
Gulf of California Island	Yes	Cactus	CHOLLUDO_Cactus_08	27.9	0.709
Gulf of California Island	Yes	Cactus	CHOLLUDO_Cactus_09	25.9	0.734
Gulf of California Island	Yes	Cactus	CHOLLUDO_Cactus_10	27.4	1.057
Gulf of California Island	No	Cactus	DATIL_Cactus_01	17.9	0.560
Gulf of California Island	No	Cactus	DATIL_Cactus_02	17.0	0.629
Gulf of California Island	No	Cactus	DATIL_Cactus_03	14.9	0.470
Gulf of California Island	No	Cactus	DATIL_Cactus_04	14.5	0.735
Gulf of California Island	No	Cactus	DATIL_Cactus_05	13.3	1.266
Gulf of California Island	No	Cactus	DATIL_Cactus_06	11.1	0.669
Gulf of California Island	No	Cactus	DATIL_Cactus_07	10.9	0.741
Gulf of California Island	No	Cactus	DATIL_Cactus_08	17.2	1.354
Gulf of California Island	No	Cactus	DATIL_Cactus_09	11.5	0.535
Gulf of California Island	No	Cactus	DATIL_Cactus_10	17.2	0.945
Gulf of California Island	No	Cactus	ESTEBAN_Cactus_01	10.5	0.882
Gulf of California Island	No	Cactus	ESTEBAN_Cactus_02	11.5	0.660
Gulf of California Island	No	Cactus	ESTEBAN_Cactus_03	7.6	0.440
Gulf of California Island	No	Cactus	ESTEBAN_Cactus_04	9.3	0.779
Gulf of California Island	No	Cactus	ESTEBAN_Cactus_05	10.0	1.450
Gulf of California Island	No	Cactus	ESTEBAN_Cactus_06	9.5	0.652
Gulf of California Island	No	Cactus	ESTEBAN_Cactus_07	8.8	0.490
Gulf of California Island	No	Cactus	ESTEBAN_Cactus_08	7.9	0.774
Gulf of California Island	No	Cactus	ESTEBAN_Cactus_09	8.8	1.175
Gulf of California Island	No	Cactus	ESTEBAN_Cactus_10	6.8	1.411
Gulf of California Island	Yes	Cactus	LAS ANIMAS_Cactus_01	28.5	1.094
Gulf of California Island	Yes	Cactus	LAS ANIMAS_Cactus_02	28.5	1.074
Gulf of California Island	Yes	Cactus	LAS ANIMAS_Cactus_03	27.7	0.856
Gulf of California Island	Yes	Cactus	LAS ANIMAS_Cactus_04	29.4	1.536
Gulf of California Island	Yes	Cactus	LAS ANIMAS_Cactus_05	29.5	1.347
Gulf of California Island	Yes	Cactus	LAS ANIMAS_Cactus_06	26.4	1.042
Gulf of California Island	Yes	Cactus	LAS ANIMAS_Cactus_07	26.5	0.971
Gulf of California Island	Yes	Cactus	LAS ANIMAS_Cactus_08	34.0	1.543
Gulf of California Island	Yes	Cactus	LAS ANIMAS_Cactus_09	28.2	1.440
Gulf of California Island	Yes	Cactus	LAS ANIMAS_Cactus_10	29.9	0.910
Gulf of California Island	Yes	Cactus	M‡rtir_Cactus_01	33.5	4.750
Gulf of California Island	Yes	Cactus	M‡rtir_Cactus_02	36.9	5.676
Gulf of California Island	Yes	Cactus	M‡rtir_Cactus_03	29.7	3.654
Gulf of California Island	Yes	Cactus	M‡rtir_Cactus_04	32.2	4.550
Gulf of California Island	Yes	Cactus	M‡rtir_Cactus_05	31.6	3.342
Gulf of California Island	Yes	Cactus	M‡rtir_Cactus_06	33.2	4.378
Gulf of California Island	Yes	Cactus	M‡rtir_Cactus_07	37.6	4.535
Gulf of California Island	Yes	Cactus	M‡rtir_Cactus_08	32.6	5.865
Gulf of California Island	Yes	Cactus	M‡rtir_Cactus_09	28.8	4.871
Gulf of California Island	Yes	Cactus	M‡rtir_Cactus_10	29.0	5.723
Gulf of California Island	Yes	Cactus	M‡rtir_Cactus_11	31.3	2.384
Gulf of California Island	Yes	Cactus	M‡rtir_Cactus_12	27.1	4.087
Gulf of California Island	Yes	Cactus	M‡rtir_Cactus_13	25.0	2.570
Gulf of California Island	Yes	Cactus	M‡rtir_Cactus_14	26.9	2.658
Gulf of California Island	Yes	Cactus	M‡rtir_Cactus_15	35.1	4.269
Gulf of California Island	Yes	Cactus	M‡rtir_Cactus_16	28.6	4.188
Gulf of California Island	Yes	Cactus	M‡rtir_Cactus_17	30.7	5.548
Gulf of California Island	Yes	Cactus	M‡rtir_Cactus_18	27.8	2.777
Gulf of California Island	Yes	Cactus	M‡rtir_Cactus_19	23.9	3.800
Gulf of California Island	Yes	Cactus	M‡rtir_Cactus_20	25.0	2.608
Gulf of California Island	Yes	Cactus	PARTIDA_Cactus_01	32.8	0.585
Gulf of California Island	Yes	Cactus	PARTIDA_Cactus_02	32.6	1.377
Gulf of California Island	Yes	Cactus	PARTIDA_Cactus_03	31.3	1.628
Gulf of California Island	Yes	Cactus	PARTIDA_Cactus_04	32.2	1.250
Gulf of California Island	Yes	Cactus	PARTIDA_Cactus_05	31.0	0.730
Gulf of California Island	Yes	Cactus	PARTIDA_Cactus_06	31.7	0.940
Gulf of California Island	Yes	Cactus	PARTIDA_Cactus_07	33.0	1.949
Gulf of California Island	Yes	Cactus	PARTIDA_Cactus_08	32.8	1.573
Gulf of California Island	Yes	Cactus	PARTIDA_Cactus_09	32.0	0.615
Gulf of California Island	Yes	Cactus	PARTIDA_Cactus_10	32.9	0.670
Gulf of California Island	Yes	Cactus	RASA_Cactus_01	25.9	2.820
Gulf of California Island	Yes	Cactus	RASA_Cactus_02	28.9	1.429
Gulf of California Island	Yes	Cactus	RASA_Cactus_03	25.6	2.067
Gulf of California Island	Yes	Cactus	RASA_Cactus_04	29.0	1.908
Gulf of California Island	Yes	Cactus	RASA_Cactus_05	25.2	1.219
Gulf of California Island	Yes	Cactus	SALSIPUEDES_Cactus_01	29.0	2.281
Gulf of California Island	Yes	Cactus	SALSIPUEDES_Cactus_02	33.6	1.778
Gulf of California Island	Yes	Cactus	SALSIPUEDES_Cactus_03	34.0	2.603
Gulf of California Island	Yes	Cactus	SALSIPUEDES_Cactus_04	33.4	3.126
Gulf of California Island	Yes	Cactus	SALSIPUEDES_Cactus_05	37.1	0.959
Gulf of California Island	Yes	Cactus	SALSIPUEDES_Cactus_06	38.7	0.577
Gulf of California Island	Yes	Cactus	SALSIPUEDES_Cactus_07	35.7	1.575
Gulf of California Island	Yes	Cactus	SALSIPUEDES_Cactus_08	37.5	1.228
Gulf of California Island	Yes	Cactus	SALSIPUEDES_Cactus_09	34.2	1.335
Gulf of California Island	Yes	Cactus	SALSIPUEDES_Cactus_10	34.9	1.643
Gulf of California Island	No	Cactus	SAN DIEGO_Cactus_01	33.1	2.215
Gulf of California Island	No	Cactus	SAN DIEGO_Cactus_02	30.4	2.879
Gulf of California Island	No	Cactus	SAN DIEGO_Cactus_03	36.0	5.482
Gulf of California Island	No	Cactus	SAN DIEGO_Cactus_04	30.4	3.139
Gulf of California Island	No	Cactus	SAN DIEGO_Cactus_05	35.2	3.574
Gulf of California Island	No	Cactus	SAN DIEGO_Cactus_06	36.0	2.624
Gulf of California Island	No	Cactus	SAN DIEGO_Cactus_07	31.4	2.861
Gulf of California Island	No	Cactus	SAN DIEGO_Cactus_08	31.3	3.625
Gulf of California Island	No	Cactus	SAN DIEGO_Cactus_09	35.3	3.630
Gulf of California Island	No	Cactus	SAN DIEGO_Cactus_10	28.8	2.006
Gulf of California Island	No	Cactus	SAN JOSE_Cactus_01	11.6	2.512
Gulf of California Island	No	Cactus	SAN JOSE_Cactus_02	13.4	2.117
Gulf of California Island	No	Cactus	SAN JOSE_Cactus_03	11.4	3.172
Gulf of California Island	No	Cactus	SAN JOSE_Cactus_04	11.5	3.881
Gulf of California Island	No	Cactus	SAN JOSE_Cactus_05	14.0	1.454
Gulf of California Island	No	Cactus	SAN JOSE_Cactus_06	11.4	1.956
Gulf of California Island	No	Cactus	SAN JOSE_Cactus_07	12.5	2.354
Gulf of California Island	No	Cactus	SAN JOSE_Cactus_08	12.7	3.592
Gulf of California Island	No	Cactus	SAN JOSE_Cactus_09	11.3	3.846
Gulf of California Island	No	Cactus	SAN JOSE_Cactus_10	11.3	2.610
Gulf of California Island	No	Cactus	SAN LORENZO_Cactus_01	16.4	0.797
Gulf of California Island	No	Cactus	SAN LORENZO_Cactus_02	9.2	0.854
Gulf of California Island	No	Cactus	SAN LORENZO_Cactus_03	13.9	1.065
Gulf of California Island	No	Cactus	SAN LORENZO_Cactus_04	12.7	0.487
Gulf of California Island	No	Cactus	SAN LORENZO_Cactus_05	16.2	0.883
Gulf of California Island	No	Cactus	SAN LORENZO_Cactus_06	14.0	0.997
Gulf of California Island	No	Cactus	SAN LORENZO_Cactus_07	13.2	0.820
Gulf of California Island	No	Cactus	SAN LORENZO_Cactus_08	12.6	0.843
Gulf of California Island	No	Cactus	SAN LORENZO_Cactus_09	17.4	1.065
Gulf of California Island	No	Cactus	SAN LORENZO_Cactus_10	10.7	0.356
Gulf of California Island	No	Cactus	TORTUGA_Cactus_01	25.4	2.231
Gulf of California Island	No	Cactus	TORTUGA_Cactus_02	15.0	3.360
Gulf of California Island	No	Cactus	TORTUGA_Cactus_03	12.2	2.749
Gulf of California Island	No	Cactus	TORTUGA_Cactus_04	15.7	2.851
Gulf of California Island	No	Cactus	TORTUGA_Cactus_05	10.7	1.564
Gulf of California Island	No	Cactus	TORTUGA_Cactus_06	9.0	2.901
Gulf of California Island	No	Cactus	TORTUGA_Cactus_07	10.9	3.470
Gulf of California Island	No	Cactus	TORTUGA_Cactus_08	11.9	2.892
Gulf of California Island	No	Cactus	TORTUGA_Cactus_09	16.1	3.846
Gulf of California Island	No	Cactus	TORTUGA_Cactus_10	12.2	2.179
Sonora	No	Cactus	EL CARDîNAL_Cactus_01	13.4	2.175
Sonora	No	Cactus	EL CARDîNAL_Cactus_02	11.4	1.866
Sonora	No	Cactus	EL CARDîNAL_Cactus_03	12.6	2.669
Sonora	No	Cactus	EL CARDîNAL_Cactus_04	12.7	1.640
Sonora	No	Cactus	EL CARDîNAL_Cactus_05	10.8	1.339
Sonora	No	Cactus	EL CARDîNAL_Cactus_06	13.7	1.950
Sonora	No	Cactus	EL CARDîNAL_Cactus_07	11.0	1.341
Sonora	No	Cactus	EL CARDîNAL_Cactus_08	9.6	2.385
Sonora	No	Cactus	EL CARDîNAL_Cactus_09	10.9	2.029
Sonora	No	Cactus	EL CARDîNAL_Cactus_10	12.6	2.690
Sonora	No	Cactus	KINO_Cactus_01	9.5	2.074
Sonora	No	Cactus	KINO_Cactus_02	10.4	2.311
Sonora	No	Cactus	KINO_Cactus_03	9.5	3.097
Sonora	No	Cactus	KINO_Cactus_04	7.8	1.054
Sonora	No	Cactus	KINO_Cactus_05	8.0	1.464
Sonora	No	Cactus	KINO_Cactus_06	11.2	2.108
Sonora	No	Cactus	KINO_Cactus_07	9.7	1.108
Sonora	No	Cactus	KINO_Cactus_08	8.8	1.830
Sonora	No	Cactus	KINO_Cactus_09	9.6	2.619
Sonora	No	Cactus	KINO_Cactus_10	9.7	2.557
Sonora	No	Cactus	PUNTA CIRIO_Cactus_01	8.8	2.213
Sonora	No	Cactus	PUNTA CIRIO_Cactus_02	10.4	4.003
Sonora	No	Cactus	PUNTA CIRIO_Cactus_03	14.9	4.610
Sonora	No	Cactus	PUNTA CIRIO_Cactus_04	13.4	3.159
Sonora	No	Cactus	PUNTA CIRIO_Cactus_05	13.9	1.651
Sonora	No	Cactus	PUNTA CIRIO_Cactus_06	13.3	4.608
Sonora	No	Cactus	PUNTA CIRIO_Cactus_07	12.8	2.532
Sonora	No	Cactus	PUNTA CIRIO_Cactus_08	11.5	3.190
Sonora	No	Cactus	PUNTA CIRIO_Cactus_09	11.1	2.973
Sonora	No	Cactus	PUNTA CIRIO_Cactus_10	12.8	2.195
Gulf of California Island	Yes	Feather	MçRTIR_feather_01	19.5
Gulf of California Island	Yes	Feather	MçRTIR_feather_02	19.2
Gulf of California Island	Yes	Feather	MçRTIR_feather_03	19.7
Gulf of California Island	Yes	Feather	MçRTIR_feather_04	20.1
Gulf of California Island	Yes	Feather	MçRTIR_feather_05	20.5
Gulf of California Island	Yes	Feather	MçRTIR_feather_06	18.2
Gulf of California Island	Yes	Feather	MçRTIR_feather_07	21.0
Gulf of California Island	Yes	Feather	MçRTIR_feather_08	19.3
Gulf of California Island	Yes	Feather	MçRTIR_feather_09	19.9
Gulf of California Island	Yes	Feather	MçRTIR_feather_10	19.5
Gulf of California Island	Yes	Feather	MçRTIR_feather_11	20.5
Gulf of California Island	Yes	Feather	MçRTIR_feather_12	19.9
Gulf of California Island	Yes	Feather	MçRTIR_feather_13	19.2
Gulf of California Island	Yes	Feather	MçRTIR_feather_14	19.8
Gulf of California Island	Yes	Feather	MçRTIR_feather_15	19.1
Gulf of California Island	Yes	Feather	MçRTIR_feather_16	20.0
Gulf of California Island	Yes	Fish	MçRTIR_fish_01	19.3
Gulf of California Island	Yes	Fish	MçRTIR_fish_02	17.5
Gulf of California Island	Yes	Fish	MçRTIR_fish_03	16.8
Gulf of California Island	Yes	Fish	MçRTIR_fish_04	18.7
Gulf of California Island	Yes	Fish	MçRTIR_fish_05	17.2
Gulf of California Island	Yes	Fish	MçRTIR_fish_06	18.6
Gulf of California Island	Yes	Fish	MçRTIR_fish_07	18.2
Gulf of California Island	Yes	Fish	MçRTIR_fish_08	17.2
Gulf of California Island	Yes	Fish	MçRTIR_fish_09	17.4
Gulf of California Island	Yes	Fish	MçRTIR_fish_10	17.0
Gulf of California Island	Yes	Fish	MçRTIR_fish_11	16.6
Gulf of California Island	Yes	Guano	MçRTIR_guano_01	14.8
Gulf of California Island	Yes	Guano	MçRTIR_guano_02	11.4
Gulf of California Island	Yes	Guano	MçRTIR_guano_03	14.8
Gulf of California Island	Yes	Guano	MçRTIR_guano_04	20.3
Gulf of California Island	Yes	Guano	MçRTIR_guano_05	14.9
Gulf of California Island	Yes	Guano	MçRTIR_guano_06	15.5
Gulf of California Island	Yes	Guano	MçRTIR_guano_07	13.3
Gulf of California Island	Yes	Guano	MçRTIR_guano_08	13.3
Gulf of California Island	Yes	Guano	MçRTIR_guano_09	12.9
Gulf of California Island	Yes	Guano	MçRTIR_guano_10	17.6
Gulf of California Island	Yes	Guano	MçRTIR_guano_11	13.2
Gulf of California Island	Yes	Guano	MçRTIR_guano_12	14.1
Gulf of California Island	Yes	Guano	MçRTIR_guano_13	14.3
Baja California	No	Soil	BAHêA CONONCEPCION_Soil_01	7.6	0.026
Baja California	No	Soil	BAHêA CONONCEPCION_Soil_02	10.6	0.051
Baja California	No	Soil	BAHêA CONONCEPCION_Soil_03	8.8	0.031
Baja California	No	Soil	BAHêA CONONCEPCION_Soil_04	11.5	0.052
Baja California	No	Soil	BAHêA CONONCEPCION_Soil_05	9.5	0.083
Baja California	No	Soil	BAHêA CONONCEPCION_Soil_06	9.5	0.077
Baja California	No	Soil	BAHêA CONONCEPCION_Soil_07	9.7	0.073
Baja California	No	Soil	BAHêA CONONCEPCION_Soil_08	10.0	0.112
Baja California	No	Soil	BAHêA CONONCEPCION_Soil_09	10.2	0.171
Baja California	No	Soil	BAHêA CONONCEPCION_Soil_10	7.1	0.069
Baja California	No	Soil	BAHIA SAN LUIS GONZAGA_Soil_01	9.8	0.075
Baja California	No	Soil	BAHIA SAN LUIS GONZAGA_Soil_02	11.5	0.103
Baja California	No	Soil	BAHIA SAN LUIS GONZAGA_Soil_03	10.7	0.086
Baja California	No	Soil	BAHIA SAN LUIS GONZAGA_Soil_04	8.5	0.034
Baja California	No	Soil	BAHIA SAN LUIS GONZAGA_Soil_05	10.8	0.028
Baja California	No	Soil	BAHIA SAN LUIS GONZAGA_Soil_06	9.4	0.019
Baja California	No	Soil	BAHIA SAN LUIS GONZAGA_Soil_07	missing from package
Baja California	No	Soil	BAHIA SAN LUIS GONZAGA_Soil_08	8.2	0.015
Baja California	No	Soil	BAHIA SAN LUIS GONZAGA_Soil_09	9.1	0.081
Baja California	No	Soil	BAHIA SAN LUIS GONZAGA_Soil_10	10.7	0.046
Baja California	No	Soil	ISTHMUS OF LA PAZ_Soil_01	10.3	0.068
Baja California	No	Soil	ISTHMUS OF LA PAZ_Soil_02	9.5	0.092
Baja California	No	Soil	ISTHMUS OF LA PAZ_Soil_03	10.0	0.073
Baja California	No	Soil	ISTHMUS OF LA PAZ_Soil_04	10.6	0.073
Baja California	No	Soil	ISTHMUS OF LA PAZ_Soil_05	10.0	0.056
Baja California	No	Soil	ISTHMUS OF LA PAZ_Soil_06	10.4	0.055
Baja California	No	Soil	ISTHMUS OF LA PAZ_Soil_07	10.3	0.046
Baja California	No	Soil	ISTHMUS OF LA PAZ_Soil_08	12.4	0.056
Baja California	No	Soil	ISTHMUS OF LA PAZ_Soil_09	10.1	0.074
Baja California	No	Soil	ISTHMUS OF LA PAZ_Soil_10	10.4	0.060
Baja California	No	Soil	LA VENTANA_Soil_01	14.8	0.100
Baja California	No	Soil	LA VENTANA_Soil_02	17.3	0.083
Baja California	No	Soil	LA VENTANA_Soil_03	17.8	0.147
Baja California	No	Soil	LA VENTANA_Soil_04	18.1	0.097
Baja California	No	Soil	LA VENTANA_Soil_05	16.6	0.113
Baja California	No	Soil	LA VENTANA_Soil_06	17.4	0.115
Baja California	No	Soil	LA VENTANA_Soil_07	17.8	0.112
Baja California	No	Soil	LA VENTANA_Soil_08	18.9	0.070
Baja California	No	Soil	LA VENTANA_Soil_09	17.9	0.097
Baja California	No	Soil	LA VENTANA_Soil_10	16.9	0.071
Baja California	No	Soil	MAGDALENA PLAIN_Soil_01	13.6	0.024
Baja California	No	Soil	MAGDALENA PLAIN_Soil_02	13.2	0.025
Baja California	No	Soil	MAGDALENA PLAIN_Soil_03	12.8	0.025
Baja California	No	Soil	MAGDALENA PLAIN_Soil_04	11.7	0.024
Baja California	No	Soil	MAGDALENA PLAIN_Soil_05	11.9	0.027
Baja California	No	Soil	MAGDALENA PLAIN_Soil_06	14.8	0.021
Baja California	No	Soil	MAGDALENA PLAIN_Soil_07	14.6	0.032
Baja California	No	Soil	MAGDALENA PLAIN_Soil_08	17.2	0.041
Baja California	No	Soil	MAGDALENA PLAIN_Soil_09	13.9	0.026
Baja California	No	Soil	MAGDALENA PLAIN_Soil_10	12.9	0.042
Baja California	No	Soil	SAN FELIPE_Soil_01	8.7	0.044
Baja California	No	Soil	SAN FELIPE_Soil_02	9.0	0.031
Baja California	No	Soil	SAN FELIPE_Soil_03	12.1	0.026
Baja California	No	Soil	SAN FELIPE_Soil_04	12.3	0.015
Baja California	No	Soil	SAN FELIPE_Soil_05	9.6	0.031
Baja California	No	Soil	SAN FELIPE_Soil_06	8.7	0.083
Baja California	No	Soil	SAN FELIPE_Soil_07	14.2	0.079
Baja California	No	Soil	SAN FELIPE_Soil_08	8.7	0.117
Baja California	No	Soil	SAN FELIPE_Soil_09	9.5	0.120
Baja California	No	Soil	SAN FELIPE_Soil_10	9.3	0.021
Baja California	No	Soil	SAN JAVIER_Soil_01	8.1	0.193
Baja California	No	Soil	SAN JAVIER_Soil_02	6.5	0.227
Baja California	No	Soil	SAN JAVIER_Soil_03	8.6	0.242
Baja California	No	Soil	SAN JAVIER_Soil_04	7.7	0.457
Baja California	No	Soil	SAN JAVIER_Soil_05	8.8	0.138
Baja California	No	Soil	SAN JAVIER_Soil_06	7.8	0.253
Baja California	No	Soil	SAN JAVIER_Soil_07	8.5	0.156
Baja California	No	Soil	SAN JAVIER_Soil_08	9.2	0.201
Baja California	No	Soil	SAN JAVIER_Soil_09	6.2	0.096
Baja California	No	Soil	SAN JAVIER_Soil_10	5.5	0.133
Baja California	No	Soil	SIERRA DE SANTA CLARA_Soil_01	10.0	0.019
Baja California	No	Soil	SIERRA DE SANTA CLARA_Soil_02	12.9	0.020
Baja California	No	Soil	SIERRA DE SANTA CLARA_Soil_03	10.6	0.012
Baja California	No	Soil	SIERRA DE SANTA CLARA_Soil_04	10.8	0.020
Baja California	No	Soil	SIERRA DE SANTA CLARA_Soil_05	11.7	0.063
Baja California	No	Soil	SIERRA DE SANTA CLARA_Soil_06	12.2	0.034
Baja California	No	Soil	SIERRA DE SANTA CLARA_Soil_07	12.1	0.035
Baja California	No	Soil	SIERRA DE SANTA CLARA_Soil_08	11.7	0.019
Baja California	No	Soil	SIERRA DE SANTA CLARA_Soil_09	12.3	0.017
Baja California	No	Soil	SIERRA DE SANTA CLARA_Soil_10	10.5	0.017
Baja California	No	Soil	VALLE DE LOS CIRIOS_Soil_01	8.6	0.115
Baja California	No	Soil	VALLE DE LOS CIRIOS_Soil_02	8.4	0.138
Baja California	No	Soil	VALLE DE LOS CIRIOS_Soil_03	9.1	0.099
Baja California	No	Soil	VALLE DE LOS CIRIOS_Soil_04	7.6	0.158
Baja California	No	Soil	VALLE DE LOS CIRIOS_Soil_05	9.6	0.076
Baja California	No	Soil	VALLE DE LOS CIRIOS_Soil_06	11.3	0.051
Baja California	No	Soil	VALLE DE LOS CIRIOS_Soil_07	7.0	0.208
Baja California	No	Soil	VALLE DE LOS CIRIOS_Soil_08	9.3	0.061
Baja California	No	Soil	VALLE DE LOS CIRIOS_Soil_09	8.6	0.071
Baja California	No	Soil	VALLE DE LOS CIRIOS_Soil_10	9.3	0.033
Baja California	No	Soil	VIZCAINO_Soil_01	14.4	0.011
Baja California	No	Soil	VIZCAINO_Soil_02	14.8	0.042
Baja California	No	Soil	VIZCAINO_Soil_03	14.3	0.016
Baja California	No	Soil	VIZCAINO_Soil_04	14.3	0.032
Baja California	No	Soil	VIZCAINO_Soil_05	13.4	0.013
Baja California	No	Soil	VIZCAINO_Soil_06	11.7	0.011
Baja California	No	Soil	VIZCAINO_Soil_07	14.9	0.019
Baja California	No	Soil	VIZCAINO_Soil_08	14.1	0.014
Baja California	No	Soil	VIZCAINO_Soil_09	14.4	0.014
Baja California	No	Soil	VIZCAINO_Soil_10	12.4	0.012
Baja California	No	Soil	VOLCAN TRES VIRGENES_Soil_01	11.7	0.08
Baja California	No	Soil	VOLCAN TRES VIRGENES_Soil_02	13.1	0.079
Baja California	No	Soil	VOLCAN TRES VIRGENES_Soil_03	12.1	0.127
Baja California	No	Soil	VOLCAN TRES VIRGENES_Soil_04	12.6	0.079
Baja California	No	Soil	VOLCAN TRES VIRGENES_Soil_05	14.5	0.074
Baja California	No	Soil	VOLCAN TRES VIRGENES_Soil_06	10.0	0.046
Baja California	No	Soil	VOLCAN TRES VIRGENES_Soil_07	12.4	0.131
Baja California	No	Soil	VOLCAN TRES VIRGENES_Soil_08	10.5	0.019
Baja California	No	Soil	VOLCAN TRES VIRGENES_Soil_09	11.4	0.131
Baja California	No	Soil	VOLCAN TRES VIRGENES_Soil_10	14.1	0.097
Gulf of California Island	Yes	Soil	ALCATRAZ_Soil_01	28.8	0.450
Gulf of California Island	Yes	Soil	ALCATRAZ_Soil_02	39.4	0.900
Gulf of California Island	Yes	Soil	ALCATRAZ_Soil_03	31.1	0.430
Gulf of California Island	Yes	Soil	ALCATRAZ_Soil_04	31.4	0.520
Gulf of California Island	Yes	Soil	ALCATRAZ_Soil_05	34.9	0.550
Gulf of California Island	Yes	Soil	ALCATRAZ_Soil_06	31.3	0.900
Gulf of California Island	Yes	Soil	ALCATRAZ_Soil_07	30.3	0.920
Gulf of California Island	Yes	Soil	ALCATRAZ_Soil_08	27.1	0.860
Gulf of California Island	Yes	Soil	ALCATRAZ_Soil_09	28.7	2.260
Gulf of California Island	Yes	Soil	ALCATRAZ_Soil_10	32.4	0.560
Gulf of California Island	Yes	Soil	CARDONOSA_Soil_01	38.0	0.424
Gulf of California Island	Yes	Soil	CARDONOSA_Soil_02	36.9	0.293
Gulf of California Island	Yes	Soil	CARDONOSA_Soil_03	37.4	0.370
Gulf of California Island	Yes	Soil	CARDONOSA_Soil_04	37.3	0.322
Gulf of California Island	Yes	Soil	CARDONOSA_Soil_05	38.3	0.361
Gulf of California Island	Yes	Soil	CARDONOSA_Soil_06	36.9	0.173
Gulf of California Island	Yes	Soil	CARDONOSA_Soil_07	38.2	0.296
Gulf of California Island	Yes	Soil	CARDONOSA_Soil_08	40.6	0.262
Gulf of California Island	Yes	Soil	CARDONOSA_Soil_09	39.4	0.311
Gulf of California Island	Yes	Soil	CARDONOSA_Soil_10	42.7	0.425
Gulf of California Island	No	Soil	CARMEN_Soil_01	10.7	0.111
Gulf of California Island	No	Soil	CARMEN_Soil_02	7.9	0.099
Gulf of California Island	No	Soil	CARMEN_Soil_03	9.3	0.110
Gulf of California Island	No	Soil	CARMEN_Soil_04	8.0	0.159
Gulf of California Island	No	Soil	CARMEN_Soil_05	7.0	0.164
Gulf of California Island	No	Soil	CARMEN_Soil_06	10.9	0.139
Gulf of California Island	No	Soil	CARMEN_Soil_07	9.2	0.183
Gulf of California Island	No	Soil	CARMEN_Soil_08	11.3	0.237
Gulf of California Island	No	Soil	CARMEN_Soil_09	8.6	0.014
Gulf of California Island	No	Soil	CARMEN_Soil_10	8.7	0.095
Gulf of California Island	No	Soil	CARMEN_Soil_11	14.5	0.061
Gulf of California Island	No	Soil	CARMEN_Soil_12	14.4	0.067
Gulf of California Island	No	Soil	CARMEN_Soil_13	13.9	0.059
Gulf of California Island	No	Soil	CARMEN_Soil_14	15.3	0.090
Gulf of California Island	No	Soil	CARMEN_Soil_15	12.3	0.060
Gulf of California Island	No	Soil	CATALINA_Soil_01	9.9	0.222
Gulf of California Island	No	Soil	CATALINA_Soil_02	9.6	0.164
Gulf of California Island	No	Soil	CATALINA_Soil_03	10.2	0.104
Gulf of California Island	No	Soil	CATALINA_Soil_04	12.9	0.082
Gulf of California Island	No	Soil	CATALINA_Soil_05	10.1	0.076
Gulf of California Island	No	Soil	CATALINA_Soil_06	9.8	0.071
Gulf of California Island	No	Soil	CATALINA_Soil_07	12.9	0.055
Gulf of California Island	No	Soil	CATALINA_Soil_08	10.9	0.142
Gulf of California Island	No	Soil	CATALINA_Soil_09	11.1	0.125
Gulf of California Island	No	Soil	CATALINA_Soil_10	12.8	0.116
Gulf of California Island	No	Soil	CERRALVO_Soil_01	13.5	0.238
Gulf of California Island	No	Soil	CERRALVO_Soil_02	12.8	0.173
Gulf of California Island	No	Soil	CERRALVO_Soil_03	9.0	0.058
Gulf of California Island	No	Soil	CERRALVO_Soil_04	14.2	0.274
Gulf of California Island	No	Soil	CERRALVO_Soil_05	11.8	0.222
Gulf of California Island	No	Soil	CERRALVO_Soil_06	21.8	0.114
Gulf of California Island	No	Soil	CERRALVO_Soil_07	19.0	0.107
Gulf of California Island	No	Soil	CERRALVO_Soil_08	17.4	0.164
Gulf of California Island	No	Soil	CERRALVO_Soil_09	15.4	0.106
Gulf of California Island	No	Soil	CERRALVO_Soil_10	14.0	0.171
Gulf of California Island	Yes	Soil	CHOLLUDO_Soil_01	36.9	0.430
Gulf of California Island	Yes	Soil	CHOLLUDO_Soil_02	25.9	0.100
Gulf of California Island	Yes	Soil	CHOLLUDO_Soil_03	27.3	0.310
Gulf of California Island	Yes	Soil	CHOLLUDO_Soil_04	30.0	0.540
Gulf of California Island	Yes	Soil	CHOLLUDO_Soil_05	30.7	0.490
Gulf of California Island	Yes	Soil	CHOLLUDO_Soil_06	32.5	0.200
Gulf of California Island	Yes	Soil	CHOLLUDO_Soil_07	32.1	0.330
Gulf of California Island	Yes	Soil	CHOLLUDO_Soil_08	31.2	0.230
Gulf of California Island	Yes	Soil	CHOLLUDO_Soil_09	30.4	0.500
Gulf of California Island	Yes	Soil	CHOLLUDO_Soil_10	31.1	0.190
Gulf of California Island	No	Soil	DATIL_Soil_01	21.1	0.140
Gulf of California Island	No	Soil	DATIL_Soil_02	22.7	0.110
Gulf of California Island	No	Soil	DATIL_Soil_03	21.5	0.330
Gulf of California Island	No	Soil	DATIL_Soil_04	19.2	0.120
Gulf of California Island	No	Soil	DATIL_Soil_05	18.8	0.150
Gulf of California Island	No	Soil	DATIL_Soil_06	17.7	0.090
Gulf of California Island	No	Soil	DATIL_Soil_07	18.6	0.120
Gulf of California Island	No	Soil	DATIL_Soil_08	23.3	0.080
Gulf of California Island	No	Soil	DATIL_Soil_09	18.8	0.050
Gulf of California Island	No	Soil	DATIL_Soil_10	21.8	0.110
Gulf of California Island	Yes	Soil	LAS ANIMAS_Soil_01	24.3	0.410
Gulf of California Island	Yes	Soil	LAS ANIMAS_Soil_02	32.8	0.120
Gulf of California Island	Yes	Soil	LAS ANIMAS_Soil_03	32.3	0.100
Gulf of California Island	Yes	Soil	LAS ANIMAS_Soil_04	32.6	0.090
Gulf of California Island	Yes	Soil	LAS ANIMAS_Soil_05	36.2	0.510
Gulf of California Island	Yes	Soil	LAS ANIMAS_Soil_06	30.3	0.259
Gulf of California Island	Yes	Soil	LAS ANIMAS_Soil_07	32.6	0.171
Gulf of California Island	Yes	Soil	LAS ANIMAS_Soil_08	37.5	0.221
Gulf of California Island	Yes	Soil	LAS ANIMAS_Soil_09	29.2	0.057
Gulf of California Island	Yes	Soil	LAS ANIMAS_Soil_10	31.9	0.191
Gulf of California Island	Yes	Soil	M‡rtir_Soil_01	32.5	0.482
Gulf of California Island	Yes	Soil	M‡rtir_Soil_02	34.6	0.270
Gulf of California Island	Yes	Soil	M‡rtir_Soil_03	33.8	0.370
Gulf of California Island	Yes	Soil	M‡rtir_Soil_04	34.6	0.309
Gulf of California Island	Yes	Soil	M‡rtir_Soil_05	31.4	0.197
Gulf of California Island	Yes	Soil	M‡rtir_Soil_06	29.9	1.605
Gulf of California Island	Yes	Soil	M‡rtir_Soil_07	37.9	0.544
Gulf of California Island	Yes	Soil	M‡rtir_Soil_08	33.4	0.293
Gulf of California Island	Yes	Soil	M‡rtir_Soil_09	31.2	0.165
Gulf of California Island	Yes	Soil	M‡rtir_Soil_10	29.3	0.980
Gulf of California Island	Yes	Soil	M‡rtir_Soil_11	25.9	2.734
Gulf of California Island	Yes	Soil	M‡rtir_Soil_12	33.3	0.937
Gulf of California Island	Yes	Soil	M‡rtir_Soil_13	29.9	1.688
Gulf of California Island	Yes	Soil	M‡rtir_Soil_14	32.1	0.518
Gulf of California Island	Yes	Soil	M‡rtir_Soil_15	27.6	1.022
Gulf of California Island	Yes	Soil	M‡rtir_Soil_16	30.7	0.603
Gulf of California Island	Yes	Soil	M‡rtir_Soil_17	38.3	3.255
Gulf of California Island	Yes	Soil	M‡rtir_Soil_18	37.4	0.631
Gulf of California Island	Yes	Soil	M‡rtir_Soil_19	26.4	1.551
Gulf of California Island	Yes	Soil	M‡rtir_Soil_20	35.2	0.626
Gulf of California Island	Yes	Soil	PARTIDA_Soil_01	35.2	0.219
Gulf of California Island	Yes	Soil	PARTIDA_Soil_02	35.4	0.152
Gulf of California Island	Yes	Soil	PARTIDA_Soil_03	37.8	0.464
Gulf of California Island	Yes	Soil	PARTIDA_Soil_04	38.6	0.410
Gulf of California Island	Yes	Soil	PARTIDA_Soil_05	36.6	0.272
Gulf of California Island	Yes	Soil	PARTIDA_Soil_06	33.6	0.126
Gulf of California Island	Yes	Soil	PARTIDA_Soil_07	35.2	0.261
Gulf of California Island	Yes	Soil	PARTIDA_Soil_08	36.8	0.353
Gulf of California Island	Yes	Soil	PARTIDA_Soil_09	37.9	0.218
Gulf of California Island	Yes	Soil	PARTIDA_Soil_10	36.9	0.238
Gulf of California Island	Yes	Soil	RASA_Soil_01	31.5	0.890
Gulf of California Island	Yes	Soil	RASA_Soil_02	34.0	0.730
Gulf of California Island	Yes	Soil	RASA_Soil_03	32.3	1.310
Gulf of California Island	Yes	Soil	RASA_Soil_04	32.0	0.630
Gulf of California Island	Yes	Soil	RASA_Soil_05	30.6	0.810
Gulf of California Island	Yes	Soil	SALSIPUEDES_Soil_01	36.8	0.420
Gulf of California Island	Yes	Soil	SALSIPUEDES_Soil_02	39.2	0.380
Gulf of California Island	Yes	Soil	SALSIPUEDES_Soil_03	39.1	0.450
Gulf of California Island	Yes	Soil	SALSIPUEDES_Soil_04	39.6	0.470
Gulf of California Island	Yes	Soil	SALSIPUEDES_Soil_05	38.5	0.180
Gulf of California Island	Yes	Soil	SALSIPUEDES_Soil_06	44.5	0.530
Gulf of California Island	Yes	Soil	SALSIPUEDES_Soil_07	42.2	0.310
Gulf of California Island	Yes	Soil	SALSIPUEDES_Soil_08	43.5	0.450
Gulf of California Island	Yes	Soil	SALSIPUEDES_Soil_09	40.0	0.340
Gulf of California Island	Yes	Soil	SALSIPUEDES_Soil_10	48.0	0.700
Gulf of California Island	No	Soil	SAN DIEGO_Soil_01	35.0	0.046
Gulf of California Island	No	Soil	SAN DIEGO_Soil_02	35.0	0.114
Gulf of California Island	No	Soil	SAN DIEGO_Soil_03	34.4	0.101
Gulf of California Island	No	Soil	SAN DIEGO_Soil_04	34.1	0.128
Gulf of California Island	No	Soil	SAN DIEGO_Soil_05	34.5	0.093
Gulf of California Island	No	Soil	SAN DIEGO_Soil_06	34.3	0.121
Gulf of California Island	No	Soil	SAN DIEGO_Soil_07	34.9	0.109
Gulf of California Island	No	Soil	SAN DIEGO_Soil_08	30.8	0.151
Gulf of California Island	No	Soil	SAN DIEGO_Soil_09	36.6	0.095
Gulf of California Island	No	Soil	SAN DIEGO_Soil_10	30.6	0.160
Gulf of California Island	No	Soil	SAN ESTEBAN_Soil_01	14.4	0.120
Gulf of California Island	No	Soil	SAN ESTEBAN_Soil_02	14.7	0.060
Gulf of California Island	No	Soil	SAN ESTEBAN_Soil_03	14.5	0.140
Gulf of California Island	No	Soil	SAN ESTEBAN_Soil_04	11.9	0.070
Gulf of California Island	No	Soil	SAN ESTEBAN_Soil_05	12.9	0.060
Gulf of California Island	No	Soil	SAN ESTEBAN_Soil_06	15.7	0.106
Gulf of California Island	No	Soil	SAN ESTEBAN_Soil_07	14.1	0.112
Gulf of California Island	No	Soil	SAN ESTEBAN_Soil_08	13.8	0.509
Gulf of California Island	No	Soil	SAN ESTEBAN_Soil_09	12.1	0.127
Gulf of California Island	No	Soil	SAN ESTEBAN_Soil_10	10.9	0.061
Gulf of California Island	No	Soil	SAN JOSE_Soil_01	13.6	0.068
Gulf of California Island	No	Soil	SAN JOSE_Soil_02	14.5	0.083
Gulf of California Island	No	Soil	SAN JOSE_Soil_03	11.0	0.052
Gulf of California Island	No	Soil	SAN JOSE_Soil_04	11.4	0.054
Gulf of California Island	No	Soil	SAN JOSE_Soil_05	11.1	0.024
Gulf of California Island	No	Soil	SAN JOSE_Soil_06	10.4	0.022
Gulf of California Island	No	Soil	SAN JOSE_Soil_07	13.0	0.066
Gulf of California Island	No	Soil	SAN JOSE_Soil_08	12.7	0.062
Gulf of California Island	No	Soil	SAN JOSE_Soil_09	11.1	0.023
Gulf of California Island	No	Soil	SAN JOSE_Soil_10	10.5	0.022
Gulf of California Island	No	Soil	SAN LORENZO_Soil_01	25.1	0.910
Gulf of California Island	No	Soil	SAN LORENZO_Soil_02	17.5	0.440
Gulf of California Island	No	Soil	SAN LORENZO_Soil_03	19.7	0.460
Gulf of California Island	No	Soil	SAN LORENZO_Soil_04	15.1	0.770
Gulf of California Island	No	Soil	SAN LORENZO_Soil_05	21.8	0.600
Gulf of California Island	No	Soil	SAN LORENZO_Soil_06	21.0	0.690
Gulf of California Island	No	Soil	SAN LORENZO_Soil_07	17.6	1.980
Gulf of California Island	No	Soil	SAN LORENZO_Soil_08	17.6	0.650
Gulf of California Island	No	Soil	SAN LORENZO_Soil_09	23.3	0.180
Gulf of California Island	No	Soil	SAN LORENZO_Soil_10	20.6	0.380
Gulf of California Island	No	Soil	TORTUGA_Soil_01	27.9	0.127
Gulf of California Island	No	Soil	TORTUGA_Soil_02	19.6	0.125
Gulf of California Island	No	Soil	TORTUGA_Soil_03	17.5	0.175
Gulf of California Island	No	Soil	TORTUGA_Soil_04	16.6	0.170
Gulf of California Island	No	Soil	TORTUGA_Soil_05	11.0	0.110
Gulf of California Island	No	Soil	TORTUGA_Soil_06	12.2	0.162
Gulf of California Island	No	Soil	TORTUGA_Soil_07	10.8	0.050
Gulf of California Island	No	Soil	TORTUGA_Soil_08	14.8	0.095
Gulf of California Island	No	Soil	TORTUGA_Soil_09	16.2	0.159
Gulf of California Island	No	Soil	TORTUGA_Soil_10	12.7	0.059
Sonora	No	Soil	EL CARDîNAL_Soil_01	13.9	0.022
Sonora	No	Soil	EL CARDîNAL_Soil_02	14.2	0.055
Sonora	No	Soil	EL CARDîNAL_Soil_03	13.3	0.073
Sonora	No	Soil	EL CARDîNAL_Soil_04	13.7	0.043
Sonora	No	Soil	EL CARDîNAL_Soil_05	12.9	0.018
Sonora	No	Soil	EL CARDîNAL_Soil_06	14.5	0.019
Sonora	No	Soil	EL CARDîNAL_Soil_07	15.0	0.044
Sonora	No	Soil	EL CARDîNAL_Soil_08	12.0	0.058
Sonora	No	Soil	EL CARDîNAL_Soil_09	12.8	0.027
Sonora	No	Soil	EL CARDîNAL_Soil_10	13.8	0.027
Sonora	No	Soil	KINO_Soil_01	13.5	0.024
Sonora	No	Soil	KINO_Soil_02	14.1	0.035
Sonora	No	Soil	KINO_Soil_03	10.3	0.091
Sonora	No	Soil	KINO_Soil_04	11.5	0.020
Sonora	No	Soil	KINO_Soil_05	11.4	0.026
Sonora	No	Soil	KINO_Soil_06	12.2	0.023
Sonora	No	Soil	KINO_Soil_07	13.2	0.040
Sonora	No	Soil	KINO_Soil_08	11.8	0.024
Sonora	No	Soil	KINO_Soil_09	12.5	0.069
Sonora	No	Soil	KINO_Soil_10	13.4	0.029
Sonora	No	Soil	PUNTA CIRIO_Soil_01	13.2	0.011
Sonora	No	Soil	PUNTA CIRIO_Soil_02	14.5	0.010
Sonora	No	Soil	PUNTA CIRIO_Soil_03	21.1	0.016
Sonora	No	Soil	PUNTA CIRIO_Soil_04	14.3	0.011
Sonora	No	Soil	PUNTA CIRIO_Soil_05	14.2	0.015
Sonora	No	Soil	PUNTA CIRIO_Soil_06	15.1	0.008
Sonora	No	Soil	PUNTA CIRIO_Soil_07	13.2	0.018
Sonora	No	Soil	PUNTA CIRIO_Soil_08	14.0	0.010
Sonora	No	Soil	PUNTA CIRIO_Soil_09	16.7	0.011
Sonora	No	Soil	PUNTA CIRIO_Soil_10	17.3	0.015
